# Supplementary material for: Microarray meta-analysis database (M2DB): a uniformly pre-processed, quality controlled, and manually curated human clinical microarray database
Source: BMC Bioinformatics. 2010 Aug 10;11:421. doi: 10.1186/1471-2105-11-421 (PMC2928207; doi:10.1186/1471-2105-11-421)
Supplement: Additional file 1 — Summary list of sample location. The excel file containing the summary list of sample location for 10202 samples of M2DB. [file 1471-2105-11-421-S1.XLS]

## Sheet: Sheet1
Organism Part	Term Source	Organism Part Subtype	Term Source	Count
Abdomen	FMA	Omentum	NCI Thesaurus	47
		Peritoneum	NCI Thesaurus	2
Adipose	BRENDA tissue / enzyme source	Omental	SNOMED-CT	17
		Unspecified	---	47
Adrenal Gland	NCI Thesaurus	Unspecified	---	27
Amnionic Fluid	NCI Thesaurus	Amniocyte	BRENDA tissue / enzyme source	9
Appendix	NCI Thesaurus	Unspecified	---	2
Bladder	NCI Thesaurus	Bladder Mucosa	NCI Thesaurus	5
		Unspecified	---	104
Blood	NCI Thesaurus	B Lymphocyte	NCI Thesaurus	30
		CD34+ Cell	SNOMED-CT	30
		CD4-Positive T-Lymphocyte	NCI Thesaurus	79
		CD8-Positive T-Lymphocyte	NCI Thesaurus	73
		Dendritic Cell	NCI Thesaurus	12
		Erythrocyte	NCI Thesaurus	14
		Leukocyte	NCI Thesaurus	215
		Lymphocyte	NCI Thesaurus	49
		Monocyte	NCI Thesaurus	21
		Netrophil	NCI Thesaurus	24
		Peripheral Blood Cell	NCI Thesaurus	577
		Peripheral Blood Mononuclear Cell	NCI Thesaurus	566
		T Lymphocyte	NCI Thesaurus	29
		Unspecified	---	323
Bone	NCI Thesaurus	Humerus	NCI Thesaurus	1
		Mandible	NCI Thesaurus	3
		Maxilla	NCI Thesaurus	1
		Unspecified	---	1
Bone Marrow	NCI Thesaurus	B Lymphocyte	NCI Thesaurus	52
		Bone Marrow Stem Cell	NCI Thesaurus	27
		CD34+ Cell	NCI Thesaurus	8
		Hematopoietic Stem Cell	NCI Thesaurus	8
		Leukocyte	NCI Thesaurus	92
		Mononuclear Cells	NCI Metathesaurus	10
		Plasma Cell	NCI Thesaurus	189
		T Lymphocyte	NCI Thesaurus	35
		Unspecified	---	326
Brain	NCI Thesaurus	Amygdala	NCI Thesaurus	3
		Caudate Nucleus	NCI Thesaurus	73
		Cerebellum	NCI Thesaurus	71
		Cerebral Cortex	NCI Thesaurus	10
		Cingulate Cortex	NCI Thesaurus	24
		Corpus Callosum	NCI Thesaurus	1
		Dorsolateral Prefrontal Cortex	NCI Metathesaurus	70
		Entorhinal area	FMA	23
		Frontal Lobe	NCI Thesaurus	74
		Globus Pallidus	NCI Thesaurus	2
		Hippocampus	NCI Thesaurus	68
		Hypothalamus	NCI Thesaurus	29
		Lateral Part Of Substantia Nigra	FMA	8
		Left Frontal Lobe	FMA	4
		Left Frontotemporale	FMA	2
		Left Parietal lobe	FMA	1
		Left Temporalis	FMA	8
		Medulla Oblongata	NCI Thesaurus	2
		Middle Temporal Gyrus	NCI Thesaurus	28
		Occipital Lobe	NCI Thesaurus	2
		Occipital-Temporal Gyrus	NCI Thesaurus	1
		Olfactory Bulb	NCI Thesaurus	2
		Orbitofrontal Cortex	FMA	21
		Parietal Lobe	NCI Thesaurus	2
		Pons Varolii	NCI Thesaurus	2
		Prefrontal Cortex	FMA	18
		Right Frontal Lobe	FMA	7
		Right Parietal Lobe	FMA	2
		Right Temporal Lobe	FMA	1
		Striate Cortex	FMA	31
		Substantia Nigra	NCI Thesaurus	36
		Subthalamic Nucleus	NCI Thesaurus	2
		Superior Frontal Gyrus	NCI Thesaurus	40
		Superior Temporal Gyrus	NCI Thesaurus	7
		Temporal Lobe	NCI Thesaurus	2
		Thalamus	NCI Thesaurus	3
		Unspecified	---	226
Breast	NCI Thesaurus	Ductal	NCI Thesaurus	15
		Epithelium	NCI Thesaurus	77
		Lobular	NCI Thesaurus	15
		Mammary Gland	NCI Thesaurus	149
		Stroma	NCI Thesaurus	47
		Unspecified	---	1661
Cartilage	NCI Thesaurus	Chondrocyte	NCI Thesaurus	2
		Unspecified	---	12
Cecum	NCI Thesaurus	Unspecified	---	12
Cervix Uteri	NCI Thesaurus	Epithelium	NCI Thesaurus	12
		Squamous Epitheilium	NCI Thesaurus	8
		Unspecified	---	163
Colon	NCI Thesaurus	Ascending Colon	NCI Thesaurus	4
		Descending Colon	NCI Thesaurus	51
		Mucosa	NCI Thesaurus	41
		Rectosigmoid Region	NCI Thesaurus	5
		Sigmoid Colon	NCI Thesaurus	6
		Unspecified	---	411
Decidua	NCI Thesaurus	Unspecified	---	2
Epididymis	NCI Thesaurus	Body of the Epididymis	NCI Thesaurus	3
		Head of the Epididymis	NCI Thesaurus	3
		Tail of the Epididymis	NCI Thesaurus	3
Esophagus	NCI Thesaurus	Unspecified	---	29
Ganglion	NCI Thesaurus	Ciliary Ganglion	FMA	2
		Dorsal Root Ganglion	NCI Thesaurus	2
		Superior Cervical Ganglion	FMA	2
		Trigeminal Ganglion	NCI Thesaurus	2
Hair	NCI Thesaurus	Hair root	NCI Thesaurus	16
Heart	NCI Thesaurus	Atrioventricular Node	NCI Thesaurus	2
		Cardiac Ventricle	NCI Thesaurus	34
		Myocardium of atrium	FMA	30
		Myocardium of ventricle	FMA	16
		Unspecified	---	11
		Wall of left ventricle	FMA	25
Ileum	NCI Thesaurus	Unspecified	---	1
Jejunum	NCI Thesaurus	Unspecified	---	1
Kidney	NCI Thesaurus	Epithelium	FMA	20
		Unspecified	---	339
Liver	NCI Thesaurus	Unspecified	---	158
Lung	NCI Thesaurus	Bronchial Epithelial Cell	NCI Thesaurus	159
		Bronchoalveolar Lavage Fluid	NCI Metathesaurus	66
		Bronchus	NCI Thesaurus	2
		Left Lower Lobe Lung	FMA	1
		Macrophage	NCI Thesaurus	45
		Unspecified	---	294
Lymph Node	NCI Thesaurus	Axillary Lymph Node	NCI Thesaurus	2
		Cervical Lymph Node	NCI Thesaurus	3
		Mesenteric Lymph Node	NCI Thesaurus	2
		Pelvic Lymph Node	NCI Thesaurus	4
		Regional Lymph Node	NCI Thesaurus	1
		Supraclavicular Lymph Node	NCI Thesaurus	1
		Unspecified	---	279
Muscle	NCI Thesaurus	Extra-Ocular Muscle	FMA	1
		Left Vastus Lateralis	FMA	10
		Quadriceps femoris	FMA	40
		Skeletal Muscle Tissue	NCI Thesaurus	221
		Smooth Muscle Tissue	NCI Thesaurus	2
		Superior Rectus Muscle	NCI Thesaurus	1
		Vascular Smooth Muscle Tissue	NCI Thesaurus	2
		Vastus Lateralis	NCI Thesaurus	147
Nose	NCI Thesaurus	Epithelium	NCI Thesaurus	20
Oral Cavity	NCI Thesaurus	Floor of Mouth	NCI Thesaurus	16
		Gingiva	NCI Thesaurus	1
		Hypopharynx	NCI Thesaurus	2
		Larynx	NCI Thesaurus	3
		Oropharynx	NCI Thesaurus	6
		Pharynx	NCI Thesaurus	1
		Salivary Gland	NCI Thesaurus	3
		Tongue	NCI Thesaurus	38
		Unspecified	---	19
		Uvula	NCI Thesaurus	1
Ovary	NCI Thesaurus	Unspecified	---	338
Pancreas	NCI Thesaurus	Beta Cell	NCI Thesaurus	2
		Head of the Pancreas	NCI Thesaurus	1
		Islets Of Langerhans	NCI Thesaurus	1
		Unspecified	---	48
Pituitary Gland	NCI Thesaurus	Unspecified	---	8
Placenta	NCI Thesaurus	Basal Plate	NCI Thesaurus	36
		Unspecified	---	25
Prostate	NCI Thesaurus	Unspecified	---	182
Rectum	NCI Thesaurus	Unspecified	---	36
Skin	NCI Thesaurus	Unspecified	---	154
Small Intestine	NCI Thesaurus	Unspecified	---	8
Sperm	NCI Thesaurus	Unspecified	---	21
Spinal Cord	NCI Thesaurus	Unspecified	---	4
Spleen	NCI Thesaurus	Unspecified	---	2
Stomach	NCI Thesaurus	Gastroesophageal Junction	NCI Thesaurus	1
		Unspecified	---	12
Testis	NCI Thesaurus	Interstitial Cell	NCI Thesaurus	2
		Seminiferous Tubule	NCI Thesaurus	4
		Spermatid	NCI Thesaurus	1
		Spermatocyte	NCI Thesaurus	3
		Unspecified	---	172
Thymus Gland	NCI Thesaurus	Pro-T Cell	Cell Type	3
		Stromal Cell	NCI Thesaurus	2
		Thymocyte	NCI Thesaurus	5
		Unspecified	---	3
Thyroid Gland	NCI Thesaurus	Unspecified	---	47
Tonsil	NCI Thesaurus	Dendritic Cell	NCI Thesaurus	9
		Unspecified	---	21
Tooth	NCI Thesaurus	Dental Pulp	NCI Thesaurus	1
		Odontoblast	NCI Thesaurus	1
Trachea	NCI Thesaurus	Unspecified	---	3
Umbilical Cord Blood	NCI Thesaurus	Erythrocyte	NCI Thesaurus	14
		Hematopoietic Stem Cell	NCI Thesaurus	10
		T Lymphocyte	NCI Thesaurus	2
		Unspecified	---	63
Umbilical Cord Tissue	SNOMED-CT	Unspecified	---	54
Ureter	NCI Thesaurus	Unspecified	---	3
Uterus	NCI Thesaurus	Corpus Uteri	NCI Thesaurus	2
		Endometrium	NCI Thesaurus	82
		Myometrium	NCI Thesaurus	28
		Unspecified	---	23
Vulva	NCI Thesaurus	Unspecified	---	19
