# Supplementary material for: Microarray meta-analysis database (M2DB): a uniformly pre-processed, quality controlled, and manually curated human clinical microarray database
Source: BMC Bioinformatics. 2010 Aug 10;11:421. doi: 10.1186/1471-2105-11-421 (PMC2928207; doi:10.1186/1471-2105-11-421)
Supplement: Additional file 2 — Summary list of disease information. The excel file containing the summary list of disease information for 10202 samples of M2DB. [file 1471-2105-11-421-S2.XLS]

## Sheet: Sheet1
Disease State	Disease Location	Disease State Supplement	Term Source	Count
Cancer Or Tumor	Adrenal Gland	Aldosterone Producing Adrenal Cortex Adenoma	NCI Thesaurus	10
Cancer Or Tumor	Bladder	Bladder Carcinoma	NCI Thesaurus	46
Cancer Or Tumor	Bladder	Bladder Neoplasm	NCI Thesaurus	18
Cancer Or Tumor	Bladder	Keratinizing Squamous Cell Carcinoma	NCI Thesaurus	1
Cancer Or Tumor	Bladder	Non-Small Cell Carcinoma	NCI Thesaurus	1
Cancer Or Tumor	Bladder	Papillary Carcinoma	NCI Thesaurus	1
Cancer Or Tumor	Bladder	Papillary Transitional Cell Carcinoma	NCI Thesaurus	6
Cancer Or Tumor	Bladder	Small Cell Carcinoma	NCI Thesaurus	1
Cancer Or Tumor	Bladder	Squamous Cell Carcinoma	NCI Thesaurus	1
Cancer Or Tumor	Bladder	Transitional Cell Carcinoma	NCI Thesaurus	19
Cancer Or Tumor	Bone	Ewing sarcoma	NCI Thesaurus	28
Cancer Or Tumor	Bone	Osteosarcoma	NCI Thesaurus	1
Cancer Or Tumor	Brain	ACTH Producing Pituitary Gland Adenoma	NCI Thesaurus	1
Cancer Or Tumor	Brain	Anaplastic Astrocytoma	NCI Thesaurus	4
Cancer Or Tumor	Brain	Anaplastic Oligodendroglioma	NCI Thesaurus	6
Cancer Or Tumor	Brain	Astrocytoma	NCI Thesaurus	106
Cancer Or Tumor	Brain	Glioblastoma	NCI Thesaurus	37
Cancer Or Tumor	Brain	Glioma	NCI Thesaurus	2
Cancer Or Tumor	Brain	Gliosarcoma	NCI Thesaurus	3
Cancer Or Tumor	Brain	Growth Hormone Producing Pituitary Gland Adenoma	NCI Thesaurus	1
Cancer Or Tumor	Brain	Hypothalamic Hamartoma	NCI Thesaurus	4
Cancer Or Tumor	Brain	Meningioma	NCI Thesaurus	31
Cancer Or Tumor	Brain	Non-Functioning Pituitary Gland Adenoma	NCI Thesaurus	1
Cancer Or Tumor	Brain	Oligodendroglioma	NCI Thesaurus	11
Cancer Or Tumor	Brain	Pilocytic Astrocytoma	NCI Thesaurus	41
Cancer Or Tumor	Brain	Prolactin Producing Pituitary Gland Adenoma	NCI Thesaurus	1
Cancer Or Tumor	Breast	Breast Carcinoma	NCI Thesaurus	1635
Cancer Or Tumor	Breast	Ductal Breast Carcinoma	NCI Thesaurus	1
Cancer Or Tumor	Breast	Ductal Breast Carcinoma in Situ	NCI Thesaurus	1
Cancer Or Tumor	Breast	Inflammatory Breast Carcinoma	NCI Thesaurus	49
Cancer Or Tumor	Breast	Invasive Ductal Carcinoma, Not Otherwise Specified	NCI Thesaurus	80
Cancer Or Tumor	Breast	Invasive Lobular Breast Carcinoma	NCI Thesaurus	9
Cancer Or Tumor	Breast	Lobular Breast Carcinoma	NCI Thesaurus	1
Cancer Or Tumor	Breast	Locally Advanced Malignant Neoplasm	NCI Thesaurus	37
Cancer Or Tumor	Breast	Mucinous Adenocarcinoma	NCI Thesaurus	1
Cancer Or Tumor	Breast	Mucinous ductal breast carcinoma	NCI Metathesaurus	2
Cancer Or Tumor	Cervix Uteri	Adenocarcinoma	NCI Thesaurus	6
Cancer Or Tumor	Cervix Uteri	Adenosquamous Carcinoma	NCI Thesaurus	3
Cancer Or Tumor	Cervix Uteri	Cervical Carcinoma	NCI Thesaurus	53
Cancer Or Tumor	Cervix Uteri	Cervical Keratinizing Squamous Cell Carcinoma	NCI Thesaurus	3
Cancer Or Tumor	Cervix Uteri	Cervical Non-Keratinizing Squamous Cell Carcinoma	NCI Thesaurus	11
Cancer Or Tumor	Cervix Uteri	Endometrioid Carcinoma	NCI Thesaurus	1
Cancer Or Tumor	Cervix Uteri	Metastatic Squamous Cell Carcinoma	NCI Thesaurus	1
Cancer Or Tumor	Cervix Uteri	Mucinous Adenocarcinoma	NCI Thesaurus	1
Cancer Or Tumor	Cervix Uteri	Mucinous Adenocarcinoma, Endocervical Type	NCI Thesaurus	2
Cancer Or Tumor	Cervix Uteri	Small Cell Carcinoma	NCI Thesaurus	1
Cancer Or Tumor	Cervix Uteri	Spindle Cell Squamous Cell Carcinoma	NCI Metathesaurus	1
Cancer Or Tumor	Cervix Uteri	Squamous Cell Carcinoma	NCI Thesaurus	64
Cancer Or Tumor	Cervix Uteri	Verrucous Squamous Cell Carcinoma	SNOMED-CT	1
Cancer Or Tumor	Colon	Adenocarcinoma	NCI Thesaurus	237
Cancer Or Tumor	Colon	Adenocarcinoma In Situ	NCI Thesaurus	1
Cancer Or Tumor	Colon	Adenocarcinoma In Situ in Villous Adenoma	NCI Thesaurus	2
Cancer Or Tumor	Colon	Adenocarcinoma In Villous Adenoma	NCI Thesaurus	17
Cancer Or Tumor	Colon	Colorectal Adenocarcinoma	NCI Thesaurus	36
Cancer Or Tumor	Colon	Colorectal Carcinoma	NCI Thesaurus	96
Cancer Or Tumor	Colon	Colorectal Serrated Adenoma	NCI Thesaurus	8
Cancer Or Tumor	Colon	Medullary Carcinoma	NCI Thesaurus	1
Cancer Or Tumor	Colon	Metastatic Adenocarcinoma	NCI Thesaurus	30
Cancer Or Tumor	Colon	Metastatic Signet Ring Cell Carcinoma	NCI Thesaurus	1
Cancer Or Tumor	Colon	Mucin-Producing Adenocarcinoma	NCI Thesaurus	2
Cancer Or Tumor	Colon	Mucinous Adenocarcinoma	NCI Thesaurus	14
Cancer Or Tumor	Colon	Mucinous Carcinoma	NCI Thesaurus	34
Cancer Or Tumor	Colon	Signet Ring Cell Carcinoma	NCI Thesaurus	1
Cancer Or Tumor	Colon	Undifferentiated Carcinoma	NCI Thesaurus	1
Cancer Or Tumor	Esophagus	Adenocarcinoma	NCI Thesaurus	4
Cancer Or Tumor	Esophagus	Esophageal Adenocarcinoma	NCI Thesaurus	8
Cancer Or Tumor	Esophagus	Signet Ring Cell Carcinoma	NCI Thesaurus	1
Cancer Or Tumor	Hematopoietic And Lymphatic System	Acute Erythroid Leukemia	NCI Thesaurus	1
Cancer Or Tumor	Hematopoietic And Lymphatic System	Acute Lymphoblastic Leukemia	NCI Thesaurus	351
Cancer Or Tumor	Hematopoietic And Lymphatic System	Acute Monoblastic and Monocytic Leukemia	NCI Thesaurus	7
Cancer Or Tumor	Hematopoietic And Lymphatic System	Acute Myeloid Leukemia	NCI Thesaurus	70
Cancer Or Tumor	Hematopoietic And Lymphatic System	Acute Myelomonocytic Leukemia	NCI Thesaurus	5
Cancer Or Tumor	Hematopoietic And Lymphatic System	Acute Promyelocytic Leukemia	NCI Metathesaurus	10
Cancer Or Tumor	Hematopoietic And Lymphatic System	Anaplastic Large Cell Lymphoma	NCI Thesaurus	32
Cancer Or Tumor	Hematopoietic And Lymphatic System	B Acute Lymphoblastic Leukemia	NCI Thesaurus	50
Cancer Or Tumor	Hematopoietic And Lymphatic System	B-Cell Lymphomas	NCI Metathesaurus	1
Cancer Or Tumor	Hematopoietic And Lymphatic System	Chronic Lymphocytic Leukemia	NCI Thesaurus	73
Cancer Or Tumor	Hematopoietic And Lymphatic System	Chronic Myelogenous Leukemia	NCI Thesaurus	65
Cancer Or Tumor	Hematopoietic And Lymphatic System	Diffuse Large B-Cell Lymphoma	NCI Thesaurus	5
Cancer Or Tumor	Hematopoietic And Lymphatic System	Follicular Lymphoma	NCI Thesaurus	189
Cancer Or Tumor	Hematopoietic And Lymphatic System	Hodgkin's disease nodular sclerosis type	NCI Metathesaurus	1
Cancer Or Tumor	Hematopoietic And Lymphatic System	Mantle Cell Lymphoma	NCI Thesaurus	1
Cancer Or Tumor	Hematopoietic And Lymphatic System	Mature B-Cell Non-Hodgkin Lymphoma	NCI Thesaurus	222
Cancer Or Tumor	Hematopoietic And Lymphatic System	Mature T-Cell and NK-Cell Non-Hodgkin Lymphoma	NCI Thesaurus	40
Cancer Or Tumor	Hematopoietic And Lymphatic System	Multiple Myeloma	NCI Metathesaurus	12
Cancer Or Tumor	Hematopoietic And Lymphatic System	Myeloma	NCI Thesaurus	103
Cancer Or Tumor	Hematopoietic And Lymphatic System	Small Lymphocytic Lymphoma	NCI Thesaurus	1
Cancer Or Tumor	Hematopoietic And Lymphatic System	Smoldering Myeloma	NCI Thesaurus	23
Cancer Or Tumor	Hematopoietic And Lymphatic System	T Acute Lymphoblastic Leukemia	NCI Thesaurus	119
Cancer Or Tumor	Hematopoietic And Lymphatic System	T Lymphoblastic Lymphoma	NCI Thesaurus	9
Cancer Or Tumor	Hematopoietic And Lymphatic System	Waldenstrom Macroglobulinemia	NCI Thesaurus	20
Cancer Or Tumor	Kidney	Adenocarcinoma	NCI Thesaurus	1
Cancer Or Tumor	Kidney	Angiomyolipoma	NCI Thesaurus	1
Cancer Or Tumor	Kidney	Carcinoma of the Collecting Ducts of Bellini	NCI Thesaurus	1
Cancer Or Tumor	Kidney	Chromophobe Renal Cell Carcinoma	NCI Thesaurus	18
Cancer Or Tumor	Kidney	Clear Cell Adenocarcinoma	NCI Thesaurus	225
Cancer Or Tumor	Kidney	Cyst-Associated Renal Cell Carcinoma	NCI Metathesaurus	1
Cancer Or Tumor	Kidney	Granular Cell Carcinoma	NCI Thesaurus	5
Cancer Or Tumor	Kidney	Leiomyosarcoma	NCI Thesaurus	1
Cancer Or Tumor	Kidney	Papillary Renal Cell Carcinoma	NCI Thesaurus	25
Cancer Or Tumor	Kidney	Renal Carcinoma	NCI Thesaurus	1
Cancer Or Tumor	Kidney	Renal Cell Carcinoma	NCI Thesaurus	18
Cancer Or Tumor	Kidney	Renal Oncocytoma	NCI Thesaurus	4
Cancer Or Tumor	Kidney	Renal cell carcinoma, sarcomatoid	NCI Metathesaurus	1
Cancer Or Tumor	Kidney	Solitary Fibrous Tumor	NCI Thesaurus	1
Cancer Or Tumor	Liver	Cholangiocarcinoma	NCI Thesaurus	2
Cancer Or Tumor	Liver	Hepatocellular Carcinoma	NCI Thesaurus	78
Cancer Or Tumor	Liver	Intrahepatic Cholangiocarcinoma	NCI Thesaurus	1
Cancer Or Tumor	Lung	Adenocarcinoma	NCI Thesaurus	35
Cancer Or Tumor	Lung	Adenocarcinoma With Mixed Subtypes	NCI Metathesaurus	1
Cancer Or Tumor	Lung	Adenosquamous Carcinoma	NCI Thesaurus	3
Cancer Or Tumor	Lung	Bronchioloalveolar Carcinoma	NCI Thesaurus	14
Cancer Or Tumor	Lung	Large Cell Carcinoma	NCI Thesaurus	9
Cancer Or Tumor	Lung	Large Cell Neuroendocrine Carcinoma	NCI Thesaurus	1
Cancer Or Tumor	Lung	Lung Adenocarcinoma	NCI Thesaurus	76
Cancer Or Tumor	Lung	Lung Carcinoma	NCI Thesaurus	1
Cancer Or Tumor	Lung	Metastatic Adenocarcinoma	NCI Thesaurus	1
Cancer Or Tumor	Lung	Metastatic Squamous Cell Carcinoma	NCI Thesaurus	1
Cancer Or Tumor	Lung	Mucin-Producing Adenocarcinoma	NCI Thesaurus	1
Cancer Or Tumor	Lung	Mucinous Adenocarcinoma	NCI Thesaurus	3
Cancer Or Tumor	Lung	Mucinous Bronchioloalveolar Carcinoma	NCI Thesaurus	1
Cancer Or Tumor	Lung	Mucoepidermoid Carcinoma	NCI Thesaurus	1
Cancer Or Tumor	Lung	Neuroendocrine Carcinoma	NCI Thesaurus	6
Cancer Or Tumor	Lung	Non-Small Cell Carcinoma	NCI Thesaurus	1
Cancer Or Tumor	Lung	Papillary Adenocarcinoma	NCI Thesaurus	2
Cancer Or Tumor	Lung	Small Cell Carcinoma	NCI Thesaurus	1
Cancer Or Tumor	Lung	Squamous Cell Carcinoma	NCI Thesaurus	58
Cancer Or Tumor	Lung	Stage IV Non-Small Cell Lung Cancer	NCI Thesaurus	3
Cancer Or Tumor	Lung	Synovial Sarcoma, Spindle Cell	NCI Metathesaurus	1
Cancer Or Tumor	Oral Cavity	Malignant Head and Neck Neoplasm	NCI Thesaurus	42
Cancer Or Tumor	Oral Cavity	Squamous Cell Carcinoma	NCI Thesaurus	38
Cancer Or Tumor	Ovary	Adenocarcinoma	NCI Thesaurus	8
Cancer Or Tumor	Ovary	Adenocarcinoma with mixed subtypes	NCI Metathesaurus	6
Cancer Or Tumor	Ovary	Adult Type Ovarian Granulosa Cell Tumor	NCI Thesaurus	1
Cancer Or Tumor	Ovary	Atypical Carcinoid Tumor	NCI Thesaurus	1
Cancer Or Tumor	Ovary	Borderline Ovarian Endometrioid Tumor	NCI Thesaurus	1
Cancer Or Tumor	Ovary	Borderline Ovarian Mixed Epithelial Tumor	NCI Thesaurus	1
Cancer Or Tumor	Ovary	Borderline Papillary Serous Cystadenoma	NCI Thesaurus	5
Cancer Or Tumor	Ovary	Carcinoma	NCI Thesaurus	2
Cancer Or Tumor	Ovary	Carcinosarcoma	NCI Thesaurus	1
Cancer Or Tumor	Ovary	Clear Cell Adenocarcinoma	NCI Thesaurus	16
Cancer Or Tumor	Ovary	Dysgerminoma	NCI Thesaurus	10
Cancer Or Tumor	Ovary	Endometrioid Adenocarcinoma	NCI Thesaurus	27
Cancer Or Tumor	Ovary	Immature Teratoma	NCI Thesaurus	1
Cancer Or Tumor	Ovary	Malignant Granulosa Cell Tumor	NCI Thesaurus	2
Cancer Or Tumor	Ovary	Malignant Mixed Mesodermal (Mullerian) Tumor	NCI Thesaurus	4
Cancer Or Tumor	Ovary	Metastatic Adenocarcinoma	NCI Thesaurus	3
Cancer Or Tumor	Ovary	Metastatic Leiomyosarcoma	NCI Thesaurus	1
Cancer Or Tumor	Ovary	Mucinous Adenocarinoma	NCI Thesaurus	6
Cancer Or Tumor	Ovary	Mucinous Cystadenocarcinoma	NCI Thesaurus	1
Cancer Or Tumor	Ovary	Mucinous Cystic Tumor of Borderline Malignancy	NCI Metathesaurus	4
Cancer Or Tumor	Ovary	Ovarian Carcinoma	NCI Thesaurus	27
Cancer Or Tumor	Ovary	Ovarian Mixed Epithelial Tumor	NCI Thesaurus	2
Cancer Or Tumor	Ovary	Ovarian Sertoli-Leydig Cell Tumor	NCI Thesaurus	1
Cancer Or Tumor	Ovary	Papillary Cystadenocarcinoma	NCI Thesaurus	1
Cancer Or Tumor	Ovary	Papillary Mucinous Cystadenocarcinoma	NCI Thesaurus	1
Cancer Or Tumor	Ovary	Papillary Serous Cystadenocarcinoma	NCI Thesaurus	109
Cancer Or Tumor	Ovary	Serous Adenocarcinoma	NCI Thesaurus	22
Cancer Or Tumor	Ovary	Serous Cystadenoma, Borderline Malignancy	NCI Metathesaurus	2
Cancer Or Tumor	Ovary	Signet Ring Cell Carcinoma	NCI Thesaurus	1
Cancer Or Tumor	Ovary	Transitional Cell Carcinoma	NCI Thesaurus	2
Cancer Or Tumor	Ovary	Undifferentiated Carcinoma	NCI Thesaurus	2
Cancer Or Tumor	Ovary	Yolk Sac Tumor	NCI Thesaurus	9
Cancer Or Tumor	Overy	Ovarian Endometrioid Adenocarcinoma	NCI Thesaurus	99
Cancer Or Tumor	Pancreas	Adenocarcinoma	NCI Thesaurus	4
Cancer Or Tumor	Pancreas	Adenocarcinoma with mixed subtypes	NCI Metathesaurus	1
Cancer Or Tumor	Pancreas	Carcinoma With Osteoclast-Like Giant Cells	NCI Metathesaurus	1
Cancer Or Tumor	Pancreas	Malignant Gastrinoma	NCI Thesaurus	1
Cancer Or Tumor	Pancreas	Metastatic Adenocarcinoma	NCI Thesaurus	1
Cancer Or Tumor	Pancreas	Mucinous Adenocarcinoma	NCI Thesaurus	1
Cancer Or Tumor	Pancreas	Pancreatic Carcinoma	NCI Thesaurus	14
Cancer Or Tumor	Pancreas	Pancreatic Ductal Adenocarcinoma	NCI Thesaurus	13
Cancer Or Tumor	Pancreas	Islet Cell Tumor	NCI Thesaurus	1
Cancer Or Tumor	Pancreas	Pancreatic Invasive Intraductal Papillary-Mucinous Carcinoma	NCI Thesaurus	1
Cancer Or Tumor	Prostate	Acinar Cell Carcinoma	NCI Thesaurus	11
Cancer Or Tumor	Prostate	Adenocarcinoma	NCI Thesaurus	72
Cancer Or Tumor	Prostate	Metastatic Carcinoma	NCI Thesaurus	1
Cancer Or Tumor	Prostate	Prostate Carcinoma	NCI Thesaurus	83
Cancer Or Tumor	Prostate	Small Cell Carcinoma	NCI Thesaurus	1
Cancer Or Tumor	Rectum	Adenocarcinoma	NCI Thesaurus	30
Cancer Or Tumor	Rectum	Adenocarcinoma In Adenomatous Polyp	NCI Thesaurus	1
Cancer Or Tumor	Rectum	Adenocarcinoma In Situ in Villous Adenoma	NCI Thesaurus	1
Cancer Or Tumor	Rectum	Metastatic Adenocarcinoma	NCI Thesaurus	4
Cancer Or Tumor	Rectum	Mucinous Carcinoma	NCI Thesaurus	3
Cancer Or Tumor	Rectum	Signet Ring Cell Carcinoma	NCI Thesaurus	1
Cancer Or Tumor	Skin	Melanoma	NCI Thesaurus	14
Cancer Or Tumor	Skin	Melanoma In Situ	NCI Thesaurus	2
Cancer Or Tumor	Skin	Metastatic Melanoma	NCI Thesaurus	62
Cancer Or Tumor	Skin	Skin Basal Cell Carcinoma	NCI Thesaurus	15
Cancer Or Tumor	Skin	Squamous Cell Carcinoma	NCI Thesaurus	11
Cancer Or Tumor	Soft Tissue	Soft Tissue Sarcoma	NCI Thesaurus	16
Cancer Or Tumor	Spinal Cord	Myxopapillary Ependymoma	NCI Thesaurus	1
Cancer Or Tumor	Stomach	Adenocarcinoma	NCI Thesaurus	3
Cancer Or Tumor	Stomach	Diffuse Type Adenocarcinoma	NCI Thesaurus	1
Cancer Or Tumor	Stomach	Gastrointestinal Stromal Tumor	NCI Thesaurus	1
Cancer Or Tumor	Stomach	Intestinal Type Adenocarcinoma	NCI Thesaurus	1
Cancer Or Tumor	Stomach	Metastatic Adenocarcinoma	NCI Thesaurus	1
Cancer Or Tumor	Stomach	Metastatic Signet Ring Cell Carcinoma	NCI Thesaurus	1
Cancer Or Tumor	Stomach	Mucinous Adenocarcinoma	NCI Thesaurus	1
Cancer Or Tumor	Stomach	QastrointestiNAl Stromal Tumor	NCI Thesaurus	1
Cancer Or Tumor	Stomach	Signet Ring Cell Carcinoma	NCI Thesaurus	3
Cancer Or Tumor	Stomach	Solitary Fibrous Tumor	NCI Thesaurus	1
Cancer Or Tumor	Stomach	Tubular Adenocarcinoma	NCI Thesaurus	1
Cancer Or Tumor	Testis	Mixed Germ Cell Tumor	NCI Thesaurus	1
Cancer Or Tumor	Testis	Seminoma	NCI Thesaurus	2
Cancer Or Tumor	Testis	Seminoma, anaplastic	NCI Metathesaurus	1
Cancer Or Tumor	Testis	Testicular Germ Cell Tumor	NCI Thesaurus	101
Cancer Or Tumor	Testis	Yolk Sac Tumor	NCI Thesaurus	7
Cancer Or Tumor	Thyroid Gland	Thyroid Gland Carcinoma	NCI Thesaurus	14
Cancer Or Tumor	Thyroid Gland	Thyroid Gland Follicular Carcinoma	NCI Thesaurus	24
Cancer Or Tumor	Tongue	Squamous Cell Carcinoma	NCI Thesaurus	2
Cancer Or Tumor	Ureter	Papillary Transitional Cell Carcinoma	NCI Thesaurus	1
Cancer Or Tumor	Ureter	Transitional Cell Carcinoma	NCI Thesaurus	2
Cancer Or Tumor	Uterus	Leiomyosarcoma	NCI Thesaurus	1
Cancer Or Tumor	Uterus	Undifferentiated Endometrial Sarcoma	NCI Thesaurus	1
Cancer Or Tumor	Uterus	Uterine Corpus Leiomyoma	NCI Thesaurus	15
Cancer Or Tumor	Uterus	Uterine Leiomyoma	SNOMED-CT	4
Cancer Or Tumor	Vulva	Vulvar Intraepithelial Neoplasia	NCI Thesaurus	9
Cancer or Tumor	Cervix Uteri	High Grade Squamous Intraepithelial Neoplasia	NCI Thesaurus	7
Cancer or Tumor	Uterus	Uterine Corpus Leiomyoma	NCI Thesaurus	14
Disease	Brain	Alzheimer'S Disease	NCI Thesaurus	132
Disease	Brain	Bipolar Disorder	NCI Thesaurus	40
Disease	Brain	Corticobasal Degeneration	NCI Metathesaurus	1
Disease	Brain	Essential Tremor	NCI Metathesaurus	1
Disease	Brain	Huntington'S Disease	NCI Thesaurus	126
Disease	Brain	Multiple System Atrophy	NCI Thesaurus	2
Disease	Brain	Parkinson'S Disease	NCI Thesaurus	85
Disease	Brain	Progressive Supranuclear Palsy	NCI Thesaurus	6
Disease	Chromosome	Down Syndrome	NCI Thesaurus	8
Disease	Colon	Crohn Disease	NCI Thesaurus	50
Disease	Endocrine System	Metabolic Syndrome	NCI Thesaurus	24
Disease	Endocrine System	Type 1 Diabetes Mellitus	NCI Thesaurus	88
Disease	Endocrine System	Type 2 Diabetes Mellitus	NCI Thesaurus	30
Disease	Esophagus	Barrett Esophagus	NCI Thesaurus	8
Disease	Heart	Graft Rejection	NCI Thesaurus	14
Disease	Heart	Heart Failure	NCI Thesaurus	59
Disease	Heart	Permanent Atrial Fibrillation	SNOMED-CT	10
Disease	Heart	Ventricular Septal Defect	NCI Thesaurus	12
Disease	Hematopoietic And Lymphatic System	Monoclonal Gammopathy of Undetermined Significance	NCI Thesaurus	21
Disease	Immune System	Infectious Disorder: Escherichia Coli	NCI Thesaurus	22
Disease	Immune System	Infectious Disorder: Hepatitis C	NCI Thesaurus	344
Disease	Immune System	Infectious Disorder: Human Immunodeficiency Virus	NCI Thesaurus	41
Disease	Immune System	Infectious Disorder: Malaria	NCI Thesaurus	74
Disease	Immune System	Infectious Disorder: Staphylococcus Aureus	NCI Thesaurus	18
Disease	Immune System	Septic Shock	NCI Thesaurus	60
Disease	Immune System	Systemic Lupus Erythematosus	NCI Thesaurus	52
Disease	Immune System	Systemic Onset Juvenile Chronic Arthritis	SNOMED-CT	61
Disease	Kidney	Renal Fibrosis	NCI Thesaurus	8
Disease	Liver	Cirrhosis	NCI Thesaurus	13
Disease	Liver	Hepatic Dysplastic Nodule	NCI Thesaurus	17
Disease	Lung	Asthma	NCI Thesaurus	15
Disease	Lung	Chronic Obstructive Pulmonary Disease	NCI Thesaurus	12
Disease	Lung	Cystic Fibrosis	NCI Thesaurus	9
Disease	Lung	Graft Rejection	NCI Thesaurus	52
Disease	Lung	Pulmonary Emphysema	NCI Thesaurus	30
Disease	Muscle	Acute Quadriplegic Myopathy	NCI Metathesaurus	5
Disease	Muscle	Amyotophic Lateral Sclerosis	NCI Thesaurus	9
Disease	Muscle	Becker Muscular Dystrophy	NCI Thesaurus	5
Disease	Muscle	Duchenne Muscular Dystrophy	NCI Thesaurus	33
Disease	Muscle	Emery-Dreifuss Muscular Dystrophy	NCI Thesaurus	4
Disease	Muscle	Fascioscapulohumeral Muscular Dystrophy	NCI Thesaurus	14
Disease	Muscle	Juvenile Dermatomyositis	NCI Thesaurus	21
Disease	Muscle	Limb-Girdle Muscular Dystrophy	NCI Thesaurus	19
Disease	Muscle	Spastic Paraplegia, Hereditary	NCI Metathesaurus	4
Disease	Muscle	X-Linked Emery-Dreifuss Muscular Dystrophy	NCI Metathesaurus	4
Disease	Ovary	Ovarian Endometriosis	NCI Thesaurus	10
Disease	Ovary	Polycystic Ovary Syndrome	NCI Metathesaurus	25
Disease	Pituitary Gland	Pituitary Adenoma Predisposition	NCI Thesaurus	9
Disease	Skin	Allergic Contact Dermatitis	NCI Thesaurus	18
Disease	Skin	Trauma	NCI Thesaurus	21
Disease	Skin	psoriasis	NCI Thesaurus	13
Disease	Spine	Spina Bifida	NCI Thesaurus	4
Disease	Testis	Azoospermia	NCI Thesaurus	39
Disease	Testis	Teratozoospermia	NCI Metathesaurus	8
Disease	Unspecified	Obesity	NCI Thesaurus	36
Disease	Unspecified	Preeclampsia	NCI Thesaurus	3
Disease	Uterus	Endometriosis	NCI Thesaurus	26
Abnormality	Breast	Cystic Change And Individual With Invasive Ductal Carcinoma	---	18
Abnormality	Breast	Non-Malignant Tissue Adjacent To Tumor	---	91
Abnormality	Endocrine System	Abnormal Glucose Tolerance	---	8
Abnormality	Heart	Transplantation; No Rejection	---	7
Abnormality	Kidney	Non-Malignant Tissue Adjacent To Tumor	---	10
Abnormality	Kidney	Transplantation; No Rejection	---	22
Abnormality	Liver	Transplantation; No Rejection	---	33
Abnormality	Lung	Current Smoker	---	91
Abnormality	Lung	Former Smoker	---	40
Abnormality	Lung	Non-Malignant Tissue Adjacent To Tumor	---	27
Abnormality	Lung	Transplantation; No Rejection	---	14
Abnormality	Muscle	Fukutin-Related Protein (Fkrp) Glycoslation Defect	---	7
Abnormality	None	After Hyperinsulinaemic Euglycemic Clamp	---	6
Abnormality	None	Airway Brushing	---	5
Abnormality	None	Allograft : Peripheral Blood Stem Cell Allograft	---	5
Abnormality	None	Exposed To Diesel Exhaust	---	7
Abnormality	None	Exposed To Filtered Air (From Diesel Exhaust)	---	7
Abnormality	None	Individual Suffer From Other Medical Illness	---	20
Abnormality	None	Intake Of Alcohol	---	20
Abnormality	None	Intake Of Grape Juice	---	22
Abnormality	None	Intake Of Inadequate Dietary Protein	---	11
Abnormality	None	Intake Of Wine	---	22
Abnormality	None	Knee Immobilization	---	5
Abnormality	None	Low Gestational Age	---	28
Abnormality	None	Past Infection With Malaria	---	5
Abnormality	None	Stimulus : Endotoxin	---	12
Abnormality	None	Stimulus : LPS	---	20
Abnormality	None	Stimulus: Glucocorticoid	---	4
Abnormality	Skin	Psoriasis : Uninvolved Skin	---	13
Abnormality	Thyroid Gland	Non-Malignant Tissue Adjacent To Tumor	---	4
Abnormality	Unspecified	Individual With High Levels Of Social Isolation	---	7
Normal	None	None	---	1835
